# Supplementary material for: Statin prevents cancer development in chronic inflammation by blocking interleukin 33 expression
Source: Nat Commun. 2024 May 30;15:4099. doi: 10.1038/s41467-024-48441-8 (PMC11139893; doi:10.1038/s41467-024-48441-8)
Supplement: Supplementary file 4 — Source Data [file 41467_2024_48441_MOESM4_ESM.xlsx]

## Sheet: FIG 1d
Band intensity
p-TBK1 per TBK1
	Sample1	Sample2	Sample3	Sample4		Average	SD
Acetone	0	0	0	0		0	0
DNFB	0.423	0.2705	0.4838	0.506		0.420825	0.106181
p-value, unpaired t-test
p-TBK1/TBK1	Acetone vs DNFB		p =	0.0002
p-IRF3 per IRF3
	Sample1	Sample2	Sample3	Sample4		Average	SD
Acetone	0.944	0	0	0		0.236	0.472
DNFB	2.19	2.235	1.888	0.975		1.822	0.585308
p-value, unpaired t-test
p-IRF3/IRF3	Acetone vs DNFB		p =	0.0056

## Sheet: FIG 1e
Band intensity
p-TBK1 per TBK1
	Sample1	Sample2	Sample3	Sample4		Average	SD
PBS	0.054	0.222	0.0667	0.0754		0.104525	0.078808
Caerulein	1.24	0.72	0.76			0.906667	0.289367
p-value, unpaired t-test						0.104525	0.0788081
p-TBK1/TBK1	PBS vs Caerulein		p =	0.0028		0.906667	0.289367
p-IRF3 per IRF3
	Sample1	Sample2	Sample3	Sample4		Average	SD
PBS	0	0	0	0		0	0
Caerulein	1.03	1.68	1.04			1.25	0.372424
p-value, unpaired t-test
p-IRF3/IRF3	PBS vs Caerulein		p =	0.0009

## Sheet: FIG 1f
Il33 fold change
	Exp 1	Exp 2	Exp 3	Exp 4		Average	SD
PBS	1.3	1.4	1.3	1		1.25	0.173205
LPS	6.101	5.748	6.317	4.323		5.62225	0.897356
Poly (I:C)	10.3	11.7	11.6	13.7		11.825	1.40327
p-value, Ordinary one-way ANOVA
Il33	PBS vs LPS		p =	0.0003
	PBS vs Poly (I:C)		p <	0.0001

## Sheet: FIG 1h
Il33 fold change
	Exp 1	Exp 2	Exp 3	Exp 4		Average	SD
siCon+PBS	1	1.12	1.07	1.24		1.1075	0.101119
siCon+Poly(I:C)	11.29	7.48	7.71	11.53		9.5025	2.20677
siTrif+Poly(I:C)	1.12	1.15	1.63	3.56		1.865	1.15391
p-value, Ordinary one-way ANOVA
Il33	siCon+PBS vs siCon+Poly (I:C)		p <	0.0001
	siCon+Poly (I:C) vs siTrif+Poly(I:C)		p <	0.0001

## Sheet: FIG 1i
%input
	Exp 1	Exp 2	Exp 3	Exp 4		Average	SD
PBS	0.007926	0.007843	0.012987	0.008711		0.009367	0.002445
Poly(I:C)	0.017509	0.019444	0.033912	0.029837		0.025176	0.008952
p-value, unpaired t-test
Il33 ChIP	PBS vs Poly(I:C)		p =	0.0078
	N=3 technical replicates			input-6.644		calculation (100*2^(input-6.644)-measure))
PBS-1st	27.9348					0.007926
Poly(I:C)-1st	20.9558					0.017509
PBS-1st Input		20.9558		14.3118
Poly(I:C)-1st Input		21.278		14.634
PBS-2nd	28.1783					0.007843
Poly(I:C)-2nd	27.4351					0.019444
PBS-2nd Input		21.1842		14.5402
Poly(I:C)-2nd Input		21.7507		15.1067
PBS-3rd	27.2898					0.012987
Poly(I:C)-3rd	26.4599					0.033912
PBS-3rd Input		21.0232		14.3792
Poly(I:C)-3rd Input		21.578		14.9339
PBS-4th	27.3327					0.007811
Poly(I:C)-4th	26.2005					0.029837
PBS-4th Input		20.4898		13.8458
Poly(I:C)-4th Input		21.1339		14.4899

## Sheet: FIG 1j
Il33 fold change
	Exp 1	Exp 2	Exp 3	Exp 4		Average	SD
siCon+PBS	0.8	1.5	1	0.9		1.05	0.310913
siCon+Poly(I:C)	5.6	3.3	2.1	2		3.25	1.67432
siIrf3+Poly(I:C)	1.5	0.7	1	0.7		0.975	0.377492
p-value, Ordinary one-way ANOVA
Il33	siCon+PBS vs siCon+Poly (I:C)		p =	0.0314
	siCon+Poly (I:C) vs siIrf3+Poly(I:C)		p =	0.0267

## Sheet: FIG 2a
Il33 Fold change
Mouse number	WT	Irf3KO
1	3.767	1.311
2	1.774	1.744
3	4.052	0.997
4	2.769	1.1
5	4.084	1.466
6	2.434
7	1.68
8	5.034
Average	3.19925	1.3236
SD	1.21354	0.297421
p-value, unpaired t-test
Il33	WT vs Irf3KO		p =	0.0066

## Sheet: FIG 2b
IL-33 (pg/mg)
Mouse number	WT	Irf3KO
1	137.211	11.1805
2	121.275	4.403
3	116.415	4.52025
4	143.848	20.808
5	130.849	37.8059
6	73.393	23.9936
7	42.3482	28.5528
8	26.4909	18.0456
9	50.5916	20.4568
10		47.8757
Average	93.6023	21.7642
SD	45.3998	13.814
p-value, unpaired t-test
IL-33	WT vs Irf3KO		p =	0.0002

## Sheet: FIG 2c
Epithelial Thickness
WT	Irf3KO				WT	Irf3KO
117.6	95.4333			Average	117.218	63.4
204.333	83.9			SD	44.3424	18.6686
204.667	58.4667
204.333	90.2667			p-value, unpaired t-test
204.667	94.2667			Thickness	WT vs Irf3KO		p <	0.0001
105.067	71.8667
204.667	67
105.067	88.9333
101.7	78.6
105.067	63.7
94.7333	47.8667
151.333	90.7667
162	75.6333
151.333	64.9
162	82.2333
172	61.4667
162	50.3
172	61.2333
139.667	62.1333
172	63.9333
86.6333	78.7333
93.8	82.4667
107.833	83.4
93.8	86.2333
107.833	75.8333
132.133	79.3
107.833	87.1333
132.133	72.3333
74.4333	66.5
132.133	70.4667
43.3667	25.9333
93.4333	23.5667
49.3667	20.4667
93.4333	32.6667
49.3667	22.7333
90.6333	39.3667
49.3667	31.7667
90.6333	61.2667
69.6667	42.8333
90.6333	71.6
217.533	42.4667
166.333	50.5
105.3	48.1667
166.333	60.6333
105.3	62.7
101.367	70.0667
105.3	69.4
101.367	71
147	68
101.367	70.3667
91.3333	70.8333
85.6667	46
84.1333	47.9333
85.6667	74.8333
84.1333	58.4
85.7667	65.3333
84.1333	72.3333
85.7667	54
58.8333	54
85.7667	39.5333

## Sheet: FIG 2d
No. of mast cells per HPF
WT	Irf3KO				WT	Irf3KO
31	31			Average	25.5667	10.9
32	15			SD	12.0878	5.54822
42	11
21	18			p-value, unpaired t-test
37	12			Cell number	WT vs Irf3KO		p <	0.0001
30	12
26	8
32	9
32	14
35	8
52	5
24	10
41	6
49	16
24	2
17	7
15	7
30	12
34	8
19	9
16	14
22	18
26	15
12	11
24	5
4	4
7	7
10	10
10	10
13	13

[truncated: 56 more sheets: FIG 2e, FIG 2f, FIG 2g, FIG 3a, FIG 3b, FIG 3c, FIG 3d, FIG 4a, FIG 4b, FIG 4c, FIG 4d, FIG 5b, FIG 5c, Fig 5d, FIG 5f, FIG 5g, FIG 6b, FIG 6c, FIG 6d, FIG S1a …]
